# Supplementary material for: The Association between Gut Microbiota and Serum Biomarkers in Children with Atopic Dermatitis
Source: Biomedicines. 2024 Oct 15;12(10):2351. doi: 10.3390/biomedicines12102351 (PMC11505256; doi:10.3390/biomedicines12102351)
Supplement: Supplementary file 1 [file biomedicines-12-02351-s001.zip]

Archive with 1 entries (1 files):
- biomedicines-3197199-supplementary.pdf
